# Supplementary material for: Emergence of ST1076 as a dominant high-risk clone carrying blaKPC–2 in carbapenem-resistant Pseudomonas aeruginosa from Deqing, Zhejiang, China: a 5-year genomic epidemiology study
Source: Front Microbiol. 2026 Jul 9;17:1839819. doi: 10.3389/fmicb.2026.1839819 (PMC13391571; doi:10.3389/fmicb.2026.1839819)
Supplement: Supplementary Table S1 — Characteristics of blaKPC-bearing plasmids reconstructed using MOB-suite. [file Table_1.xlsx]

## Sheet: Sheet1
strain	ST	KPC_harboring	plasmid_cluster	plasmid_cluster	size (bp)	gc	rep_type	relaxase_type(s)	mpf_type	predicted_mobility	blaKPC
NY105	ST1076	KPC-2	AF809	NY105:AF809	391026	0.56528	IncU,rep_cluster_1115	-	MPF_I	non-mobilizable	KPC-2
NY107	ST1076	KPC-2	AF809	NY107:AF809	393521	0.565965	IncU,rep_cluster_1115	-	MPF_I	non-mobilizable	KPC-2
NY125	ST1076	KPC-2	AF809	NY125:AF809	393109	0.566049	IncU,rep_cluster_1115	-	MPF_I	non-mobilizable	KPC-2
NY139	ST1076	KPC-2	AF809	NY139:AF809	393117	0.56605	IncU,rep_cluster_1115	-	MPF_I	non-mobilizable	KPC-2
NY14	ST1076	KPC-2	AF809	NY14:AF809	391033	0.565039	IncU,rep_cluster_1115	-	MPF_I	non-mobilizable	KPC-2
NY154	ST1076	KPC-2	AF809	NY154:AF809	389179	0.56539	IncU,rep_cluster_1115	-	MPF_I	non-mobilizable	KPC-2
NY160	ST1076	KPC-2	AF809	NY160:AF809	393123	0.566044	IncU,rep_cluster_1115	-	MPF_I	non-mobilizable	KPC-2
NY164	ST1076	KPC-2	AF809	NY164:AF809	389162	0.565397	IncU,rep_cluster_1115	-	MPF_I	non-mobilizable	KPC-2
NY181	ST1076	KPC-2	AF809	NY181:AF809	393603	0.565941	IncU,rep_cluster_1115	-	MPF_I	non-mobilizable	KPC-2
NY184	ST1076	KPC-2	AF809	NY184:AF809	393106	0.566051	IncU,rep_cluster_1115	-	MPF_I	non-mobilizable	KPC-2
NY187	ST1076	KPC-2	AF809	NY187:AF809	393119	0.56605	IncU,rep_cluster_1115	-	MPF_I	non-mobilizable	KPC-2
NY189	ST1076	KPC-2	AF809	NY189:AF809	393342	0.566009	IncU,rep_cluster_1115	-	MPF_I	non-mobilizable	KPC-2
NY193	ST1076	KPC-2	AF809	NY193:AF809	391033	0.565039	IncU,rep_cluster_1115	-	MPF_I	non-mobilizable	KPC-2
NY197	ST1076	KPC-2	AF809	NY197:AF809	393343	0.566007	IncU,rep_cluster_1115	-	MPF_I	non-mobilizable	KPC-2
NY207	ST1076	KPC-2	AF809	NY207:AF809	394990	0.565693	IncU,rep_cluster_1115	-	MPF_I	non-mobilizable	KPC-2
NY219	ST1076	KPC-2	AF809	NY219:AF809	389179	0.56539	IncU,rep_cluster_1115	-	MPF_I	non-mobilizable	KPC-2
NY259	ST1076	KPC-2	AF809	NY259:AF809	389550	0.565316	IncU,rep_cluster_1115	-	MPF_I	non-mobilizable	KPC-2
NY373	ST1076	KPC-2	AF809	NY373:AF809	393325	0.566015	IncU,rep_cluster_1115	-	MPF_I	non-mobilizable	KPC-2
NY379	ST1076	KPC-2	AF809	NY379:AF809	391036	0.565037	IncU,rep_cluster_1115	-	MPF_I	non-mobilizable	KPC-2
NY504	ST1076	KPC-3	AF809	NY504:AF809	393518	0.565959	IncU,rep_cluster_1115	-	MPF_I	non-mobilizable	KPC-3
NY68	ST1076	KPC-2	AF809	NY68:AF809	393504	0.565971	IncU,rep_cluster_1115	-	MPF_I	non-mobilizable	KPC-2
NY162	ST1212	KPC-2	AE788	NY162:AE788	51390	0.591166	IncU	-	-	non-mobilizable	KPC-2
NY395	ST1212	KPC-2	AE788	NY395:AE788	46985	0.587507	IncU	-	-	non-mobilizable	KPC-2
NY99	ST1212	KPC-2	AE788	NY99:AE788	46885	0.587053	IncU	-	-	non-mobilizable	KPC-2
NY43	ST244	KPC-2	AE788	NY43:AE788	51571	0.591456	IncU	-	-	non-mobilizable	KPC-2
NY114	ST463	KPC-2	AE788	NY114:AE788	33471	0.591796	IncU	-	-	non-mobilizable	KPC-2
NY121	ST463	KPC-2	AE788	NY121:AE788	33008	0.593523	IncU	-	-	non-mobilizable	KPC-2
NY191	ST463	KPC-2	AE788	NY191:AE788	52929	0.591415	IncU	-	-	non-mobilizable	KPC-2
NY211	ST463	KPC-2	AE788	NY211:AE788	36084	0.587767	IncU	-	-	non-mobilizable	KPC-2
NY220	ST463	KPC-2	AE788	NY220:AE788	50909	0.588462	IncU	-	-	non-mobilizable	KPC-2
NY221	ST463	KPC-2	AE788	NY221:AE788	35257	0.589925	IncU	-	-	non-mobilizable	KPC-2
NY235	ST463	KPC-2	AE788	NY235:AE788	52786	0.590952	IncU	-	-	non-mobilizable	KPC-2
NY245	ST463	KPC-2	AE788	NY245:AE788	52914	0.591394	IncU	-	-	non-mobilizable	KPC-2
NY251	ST463	KPC-2	AE788	NY251:AE788	52895	0.591247	IncU	-	-	non-mobilizable	KPC-2
NY256	ST463	KPC-2	AE788	NY256:AE788	52783	0.59127	IncU	-	-	non-mobilizable	KPC-2
NY301	ST463	KPC-2	AE788	NY301:AE788	35983	0.587361	IncU	-	-	non-mobilizable	KPC-2
NY443	ST463	KPC-2	AE788	NY443:AE788	39402	0.592787	IncU	-	-	non-mobilizable	KPC-2
NY457	ST463	KPC-2	AE788	NY457:AE788	35876	0.586938	IncU	-	-	non-mobilizable	KPC-2
NY498	ST463	KPC-243	AE788	NY498:AE788	34260	0.588558	IncU	-	-	non-mobilizable	KPC-243
NY640	ST463	KPC-2	AE788	NY640:AE788	52918	0.591292	IncU	-	-	non-mobilizable	KPC-2
